# Supplementary material for: Attraction, Dynamics, and Phase Transitions in Fire Ant Tower-Building
Source: Front Robot AI. 2020 Mar 4;7:25. doi: 10.3389/frobt.2020.00025 (PMC7806095; doi:10.3389/frobt.2020.00025)
Supplement: Supplementary Code S8 — Three MATLAB code files, included in a .zip file. TowerSimulation.m provides a function to run a single simulation, TowerAnalysis.m provides the analysis of the resulting towers, and TowerVideo.m provides the code used to visualize the results of each simulation. A maintained repository of these codes is available at: https://github.com/peleg-lab/TowerBuilding. [file Data_Sheet_2.zip]

Archive with 7 entries (7 files):
- S8/Example.m
- S8/LICENSE
- S8/matlab_viz.m
- S8/README.md
- S8/TowerProperties.m
- S8/TowerSimulation.m
- S8/TowerVideo.m
